# Supplementary material for: Dynamics of Colon Monocyte and Macrophage Activation During Colitis
Source: Front Immunol. 2018 Nov 27;9:2764. doi: 10.3389/fimmu.2018.02764 (PMC6277765; doi:10.3389/fimmu.2018.02764)
Supplement: Supplementary Table 1 — qPCR colon biopsy sample patient demographics. Twelve healthy control, 12 quiescent IBD, and 19 active IBD colon biopsy specimens from 8 healthy control, 11 quiescent IBD, and 17 active IBD patients attending for colonoscopy were obtained for RNA extraction and RT-qPCR analysis. Patient records were reviewed for demographic, IBD location and disease behaviour by Montreal classification. IM, Immunomodulatory drugs; MTX, methotrexate; ADA, adalimumab; IFX, infliximab; 6′MP, 6-mercaptopurine; 5′ASA, 5′aminosalicylic acid. Montreal classification for CD: A1, age at onset < 16 years; A2, between 17 and 40 years; A3, >40 years. L1, ileal disease location; L2, colonic disease location; L3, ileocolonic disease location. B1, inflammatory phenotype; B2, stricturing phenotype; B3, penetrating phenotype. Montreal classification for UC: E1, proctitis; E2, rectosigmoid disease; E3, disease proximal to the splenic flexure. CD, Crohn's disease; UC, ulcerative colitis. # Patient ID is the identifier allocated to each individual providing tissue, such that donors that gave more than 1 sample can be identified. [file Table_1.xlsx]

## Sheet: Sheet1
Disease Category	IBD	Patient ID #	Sex	Age	Montreal Classification of IBD				Biopsy Location	Drugs
					Crohn's Disease			UC
					Age	Location	Behaviour			IM	Other
Normal		18	F	52					sigmoid
Normal		18	F	52					transverse
Normal		19	F	51					sigmoid
Normal		19	F	51					transverse
Normal		20	F	39					sigmoid
Normal		20	F	39					transverse
Normal		21	F	53					sigmoid
Normal		21	F	53					transverse
Normal		22	M	34					sigmoid
Normal		23	F	80					sigmoid
Normal		24	F	21					sigmoid
Normal		25	F	43					sigmoid
Quiescent	CD	26	M	30	A2	L3	B1		ascending
Quiescent	CD	27	F	54	A2	L3	B1		sigmoid
Quiescent	CD	28	F	19	A3	L2	B1		ascending	AZA,IFX
Quiescent	CD	29	F	32	A2	L3	B1		sigmoid
Quiescent	CD	30	F	21	A2	L3	B2		sigmoid
Quiescent	CD	31	F	20	A2	L3	B1		sigmoid	AZA
Quiescent	CD	32	F	50	A2	L3	B1		sigmoid	MTX, IFX
Quiescent	CD	33	unknown	unknown	unknown	unknown	unknown		ascending	unknown	unknown
Quiescent	CD	34	unknown	unknown	unknown	unknown	unknown		ascending	unknown	unknown
Quiescent	UC	35	F	48				E1	rectum	6'MP	5'ASA
Quiescent	UC	36	F	32				E2	transverse
Quiescent	UC	36	F	32				E2	sigmoid
Active	CD	37	M	27	A2	L3	B2		transverse	6'MP, IFX
Active	CD	38	M	49	A2	L3	B2		ascending
Active	CD	39	M	27	A2	L2	B1		ascending	MTX, ADA
Active	CD	40	M	44	A2	L3	B2		ascending	MTX, IFX
Active	CD	41	M	24	A2	L3	B1		ascending	AZA, ADA
Active	CD	42	F	31	A2	L3	B1		ascending
Active	CD	43	F	20	A2	L3	B2		ascending	AZA
Active	UC	44	M	69				E2	rectum	6'MP	5'ASA
Active	UC	45	M	53				E3	rectum
Active	UC	46	F	85				E2	sigmoid	AZA, IFX	5'ASA
Active	UC	47	M	27				E1	rectum	AZA, IFX	5'ASA
Active	UC	48	M	59				E3	rectum	AZA	5'ASA
Active	UC	49	M	46				E2	sigmoid
Active	UC	50	M	31				E3	sigmoid
Active	UC	50	M	31				E3	transverse
Active	UC	51	F	65				E1	rectum
Active	UC	52	F	65				E3	transverse
Active	UC	52	F	65				E3	sigmoid
Active	UC	53	unknown	unknown				unknown	sigmoid	unknown	unknown
