# Supplementary material for: Dynamics of Colon Monocyte and Macrophage Activation During Colitis
Source: Front Immunol. 2018 Nov 27;9:2764. doi: 10.3389/fimmu.2018.02764 (PMC6277765; doi:10.3389/fimmu.2018.02764)
Supplement: Supplementary Table 3 — qPCR Primer details. [file Table_3.XLSX]

## Sheet: Sheet1
	Gene	Primer Sequence
		Forward	Reverse
	GAPDH	aatgtgtccgtcgtggatct	cccagctctccccatacata
	TNF	cccagggacctctctctaatca	gctacaggcttgtcactcgg
	IL1B	atgatggcttattacagtggcaa	gtcggacattcgtagctgga
	IL6	gacagccactcacctcttca	cctctttgctgctttcacac
	CCL7	ggcttgctcagccagttg	ccagcctctgcttagggatt
	CCL8	gccctccaagatgaaggttt	aaagcagcaggtgattggaa
	CXCL1	tcctgcatcccccatagtta	cttcaggaacagccaccagt
